# Supplementary material for: LPS‐induced inflammation desensitizes hepatocytes to Fas‐induced apoptosis through Stat3 activation—The effect can be reversed by ruxolitinib
Source: J Cell Mol Med. 2020 Feb 5;24(5):2981–92. doi: 10.1111/jcmm.14930 (PMC7077556; doi:10.1111/jcmm.14930)
Supplement: Supplementary file 2 [file JCMM-24-2981-s002.xlsx]

## Sheet: pStat3
pStat3
Channel	Lane	Band No.	Volume (Int)
Stain Free Blot	1	1	31531962
Stain Free Blot	1	2	35822952
Stain Free Blot	1	3	32115930					LANE	pstat3
Stain Free Blot	1	4	32623866				Ruxo/LPS	1	0
Stain Free Blot	1	5	67126224				Vehicle/LPS	2	0.133652
Stain Free Blot	1	6	56815770				Vehicle/saline	3	0
Stain Free Blot	1	7	72253962				Ruxo/LPS	4	0.037777
Stain Free Blot	1	8	61813158				Vehicle/LPS	5	0.115572
				0			Vehicle/saline	6	0
Channel 1	2	1	62125583				Ruxo/LPS	7	0.03091
Stain Free Blot	2	1	98697060				Vehicle/LPS	8	0.109301
Stain Free Blot	2	2	56437524				Vehicle/saline	9	0
Stain Free Blot	2	3	27980502
Stain Free Blot	2	4	29669508
Stain Free Blot	2	5	63561828
Stain Free Blot	2	6	52123170
Stain Free Blot	2	7	77901120
Stain Free Blot	2	8	58461216	464831928
				0.133652
Stain Free Blot	3	1	32231358
Stain Free Blot	3	2	19976220
Stain Free Blot	3	3	32168178
Stain Free Blot	3	4	27204066
Stain Free Blot	3	5	25963146
Stain Free Blot	3	6	33580764
Stain Free Blot	3	7	47086488
Stain Free Blot	3	8	60885918
Stain Free Blot	3	9	48155958
				0
Channel 1	4	1	12161800
Stain Free Blot	4	1	31292892
Stain Free Blot	4	2	22387668
Stain Free Blot	4	3	28803387
Stain Free Blot	4	4	50361102
Stain Free Blot	4	5	33359190
Stain Free Blot	4	6	46533654
Stain Free Blot	4	7	67082351
Stain Free Blot	4	8	42116324	321936568
				0.037777
Channel 1	5	1	37065168
Stain Free Blot	5	1	18884502
Stain Free Blot	5	2	22361502
Stain Free Blot	5	3	31940759
Stain Free Blot	5	4	51849024
Stain Free Blot	5	5	29868101
Stain Free Blot	5	6	48684344
Stain Free Blot	5	7	72710048
Stain Free Blot	5	8	44411721	320710001
				0.115572
Stain Free Blot	6	1	34605186
Stain Free Blot	6	2	28205034
Stain Free Blot	6	3	25462800
Stain Free Blot	6	4	35368146
Stain Free Blot	6	5	64737222
Stain Free Blot	6	6	50184156
Stain Free Blot	6	7	80768622
Stain Free Blot	6	8	50672622
				0
Channel 1	7	1	10813904
Stain Free Blot	7	1	27111056
Stain Free Blot	7	2	18676168
Stain Free Blot	7	3	26650232
Stain Free Blot	7	4	37602712
Stain Free Blot	7	5	34849808
Stain Free Blot	7	6	37363928
Stain Free Blot	7	7	40107648
Stain Free Blot	7	8	68325152
Stain Free Blot	7	9	59164672	349851376
				0.03091
Channel 1	8	1	45461185
Stain Free Blot	8	1	101843040
Stain Free Blot	8	2	19258500
Stain Free Blot	8	3	26133300
Stain Free Blot	8	4	51939720
Stain Free Blot	8	5	32070360
Stain Free Blot	8	6	41935380
Stain Free Blot	8	7	87910980
Stain Free Blot	8	8	54834420	415925700
				0.109301
Stain Free Blot	9	1	26674816
Stain Free Blot	9	2	21171840
Stain Free Blot	9	3	21698432
Stain Free Blot	9	4	55010816
Stain Free Blot	9	5	28066240
Stain Free Blot	9	6	30841600
Stain Free Blot	9	7	165200128
Stain Free Blot	9	8	62243648
				0

## Sheet: Stat3
Stat3
Channel	Lane	Band No.	Volume (Int)
Channel 1	1	1	32831284
Stain Free Blot	1	1	28102085
Stain Free Blot	1	2	43212180				Lane	Stat3
Stain Free Blot	1	3	12910865			Ruxo/LPS	1	0.0757312
Stain Free Blot	1	4	33540375			Vehicle/LPS	2	0.043396
Stain Free Blot	1	5	34293215			Vehicle/saline	3	0.0608151
Stain Free Blot	1	6	51498150			Ruxo/LPS	4	0.0675739
Stain Free Blot	1	7	23783650			Vehicle/LPS	5	0.0506623
Stain Free Blot	1	8	45315655			Vehicle/saline	6	0.0829607
Stain Free Blot	1	9	24619210			Ruxo/LPS	7	0.0702969
Stain Free Blot	1	10	36368420			Vehicle/LPS	8	0.0555537
Stain Free Blot	1	11	25200670			Vehicle/saline	9	0.0815533
Stain Free Blot	1	12	32656910	433523915
Stain Free Blot	1	13	42022530	0.0757312
Channel 1	2	1	21882604
Stain Free Blot	2	1	27987355
Stain Free Blot	2	2	43100750
Stain Free Blot	2	3	9822230
Stain Free Blot	2	4	30905655
Stain Free Blot	2	5	39454415
Stain Free Blot	2	6	22917895
Stain Free Blot	2	7	32282745
Stain Free Blot	2	8	28389900
Stain Free Blot	2	9	58824425
Stain Free Blot	2	10	16144150
Stain Free Blot	2	11	22516560
Stain Free Blot	2	12	39224460
Stain Free Blot	2	13	30780200
Stain Free Blot	2	14	53869255	504254520
Stain Free Blot	2	15	48034525	0.043396
Channel 1	3	1	34075956
Stain Free Blot	3	1	35445520
Stain Free Blot	3	2	47777455
Stain Free Blot	3	3	11585475
Stain Free Blot	3	4	43490755
Stain Free Blot	3	5	47848295
Stain Free Blot	3	6	47012240
Stain Free Blot	3	7	37183960
Stain Free Blot	3	8	59177855
Stain Free Blot	3	9	19452400
Stain Free Blot	3	10	67546600
Stain Free Blot	3	11	40558815
Stain Free Blot	3	12	48099150	560321025
Stain Free Blot	3	13	55142505	0.0608151
Channel 1	4	1	34726444
Stain Free Blot	4	1	28628490
Stain Free Blot	4	2	46704955
Stain Free Blot	4	3	13132625
Stain Free Blot	4	4	40272815
Stain Free Blot	4	5	34188605
Stain Free Blot	4	6	26311450
Stain Free Blot	4	7	33474485
Stain Free Blot	4	8	35474780
Stain Free Blot	4	9	51975605
Stain Free Blot	4	10	62635430
Stain Free Blot	4	11	23014530
Stain Free Blot	4	12	22497035
Stain Free Blot	4	13	51428300	513903555
Stain Free Blot	4	14	44164450	0.0675739
Channel 1	5	1	26555360
Stain Free Blot	5	1	33895950
Stain Free Blot	5	2	24079850
Stain Free Blot	5	3	20584600
Stain Free Blot	5	4	12157350
Stain Free Blot	5	5	34497800
Stain Free Blot	5	6	37832900
Stain Free Blot	5	7	51901100
Stain Free Blot	5	8	36568800
Stain Free Blot	5	9	57907800
Stain Free Blot	5	10	14340350
Stain Free Blot	5	11	58763250
Stain Free Blot	5	12	46409700
Stain Free Blot	5	13	53051150	524164350
Stain Free Blot	5	14	42173750	0.0506623
Channel 1	6	1	38832213
Stain Free Blot	6	1	33581625
Stain Free Blot	6	2	47588200
Stain Free Blot	6	3	37625830
Stain Free Blot	6	4	61155985
Stain Free Blot	6	5	30059810
Stain Free Blot	6	6	39686185
Stain Free Blot	6	7	25724820
Stain Free Blot	6	8	15734015
Stain Free Blot	6	9	40468725
Stain Free Blot	6	10	38707625
Stain Free Blot	6	11	56339910	468079645
Stain Free Blot	6	12	41406915	0.0829607
Channel 1	7	1	36371232
Stain Free Blot	7	1	28189975
Stain Free Blot	7	2	41300765
Stain Free Blot	7	3	12706210
Stain Free Blot	7	4	32296990
Stain Free Blot	7	5	39046260
Stain Free Blot	7	6	60165985
Stain Free Blot	7	7	27937910
Stain Free Blot	7	8	52470550
Stain Free Blot	7	9	15659325
Stain Free Blot	7	10	21481680
Stain Free Blot	7	11	42143255
Stain Free Blot	7	12	39889740
Stain Free Blot	7	13	44721765	517394240
Stain Free Blot	7	14	59383830	0.0702969
Channel 1	8	1	28272088
Stain Free Blot	8	1	31919910
Stain Free Blot	8	2	42312820
Stain Free Blot	8	3	14235705
Stain Free Blot	8	4	36606735
Stain Free Blot	8	5	25314520
Stain Free Blot	8	6	59420460
Stain Free Blot	8	7	32924980
Stain Free Blot	8	8	53174605
Stain Free Blot	8	9	14396690
Stain Free Blot	8	10	43484045
Stain Free Blot	8	11	55660110
Stain Free Blot	8	12	41630600	508915000
Stain Free Blot	8	13	57833820	0.0555537
Channel 1	9	1	35586168
Stain Free Blot	9	1	55938025
Stain Free Blot	9	2	43602625
Stain Free Blot	9	3	42601185
Stain Free Blot	9	4	17390065
Stain Free Blot	9	5	43659495
Stain Free Blot	9	6	22492195
Stain Free Blot	9	7	37120215
Stain Free Blot	9	8	30369020
Stain Free Blot	9	9	46199670
Stain Free Blot	9	10	43069015	436354655
Stain Free Blot	9	11	53913145	0.0815533

## Sheet: Bid
Bid
Channel	Lane	Band No.	Norm. Vol. (Int)
Channel 1	1	1	10753996
Stain Free Blot	1	1	1237256
Stain Free Blot	1	2	6087854				Lane	Bid
Stain Free Blot	1	3	3068896			Anti-Fas	1	0.118003
Stain Free Blot	1	4	22786750			Anti-Fas	4	0.147496
Stain Free Blot	1	5	12185684			Anti-Fas	7	0.12469
Stain Free Blot	1	6	14065464			LPS/Anti-Fas	2	0.345165
Stain Free Blot	1	7	3492064	91133486		LPS/Anti-Fas	5	0.291887
Stain Free Blot	1	8	28209518	0.118003		LPS/Anti-Fas	8	0.289024
						Control (saline/PBS)	3	0.332548
Channel 1	2	1	32322933			Control (saline/PBS)	6	0.264108
Stain Free Blot	2	1	1325274			Control (saline/PBS)	9	0.320019
Stain Free Blot	2	2	7488486
Stain Free Blot	2	3	4839825
Stain Free Blot	2	4	17294303
Stain Free Blot	2	5	12602492
Stain Free Blot	2	6	6844543
Stain Free Blot	2	7	10775927
Stain Free Blot	2	8	12567586
Stain Free Blot	2	9	6847175	93644757
Stain Free Blot	2	10	13059146	0.345165
Channel 1	3	1	29113470
Stain Free Blot	3	1	1063582
Stain Free Blot	3	2	7903299
Stain Free Blot	3	3	3248365
Stain Free Blot	3	4	28477838
Stain Free Blot	3	5	5627144
Stain Free Blot	3	6	5072224
Stain Free Blot	3	7	6548151
Stain Free Blot	3	8	8043755
Stain Free Blot	3	9	7786542	87546706
Stain Free Blot	3	10	13775806	0.332548
Channel 1	4	1	14051499
Stain Free Blot	4	1	1527603
Stain Free Blot	4	2	5199213
Stain Free Blot	4	3	2733698
Stain Free Blot	4	4	17263381
Stain Free Blot	4	5	10804407
Stain Free Blot	4	6	9796403
Stain Free Blot	4	7	10789784
Stain Free Blot	4	8	13718990
Stain Free Blot	4	9	6302119	95266983
Stain Free Blot	4	10	17131385	0.147496
Channel 1	5	1	27035130
Stain Free Blot	5	1	1561246
Stain Free Blot	5	2	7048276
Stain Free Blot	5	3	3221766
Stain Free Blot	5	4	17312237
Stain Free Blot	5	5	20863997
Stain Free Blot	5	6	10055610
Stain Free Blot	5	7	11580313
Stain Free Blot	5	8	7165495	92621895
Stain Free Blot	5	9	13812955	0.291887
Channel 1	6	1	24809677
Stain Free Blot	6	1	1102621
Stain Free Blot	6	2	6494819
Stain Free Blot	6	3	2820186
Stain Free Blot	6	4	20654246
Stain Free Blot	6	5	12231468
Stain Free Blot	6	6	10653651
Stain Free Blot	6	7	10449940
Stain Free Blot	6	8	9917078
Stain Free Blot	6	9	8109534	93937663
Stain Free Blot	6	10	11504120	0.264108
Channel 1	7	1	12102418
Stain Free Blot	7	1	1178104
Stain Free Blot	7	2	4805222
Stain Free Blot	7	3	3901715
Stain Free Blot	7	4	22668753
Stain Free Blot	7	5	13116200
Stain Free Blot	7	6	4889794
Stain Free Blot	7	7	8170888
Stain Free Blot	7	8	5871355	97059985
Stain Free Blot	7	9	32457954	0.12469
Channel 1	8	1	25306313
Stain Free Blot	8	1	1292487
Stain Free Blot	8	2	5907117
Stain Free Blot	8	3	3047656
Stain Free Blot	8	4	20325375
Stain Free Blot	8	5	11981246
Stain Free Blot	8	6	12614630
Stain Free Blot	8	7	7419479
Stain Free Blot	8	8	8579939
Stain Free Blot	8	9	6752731	87557729
Stain Free Blot	8	10	9637069	0.289024
Channel 1	9	1	29396164
Stain Free Blot	9	1	6613907
Stain Free Blot	9	2	3165030
Stain Free Blot	9	3	25464756
Stain Free Blot	9	4	14554129
Stain Free Blot	9	5	12484123
Stain Free Blot	9	6	5737976
Stain Free Blot	9	7	5790236
Stain Free Blot	9	8	7278284	91857587
Stain Free Blot	9	9	10769146	0.320019
